# Supplementary material for: CAESAR models for developmental toxicity
Source: Chem Cent J. 2010 Jul 29;4(Suppl 1):S4. doi: 10.1186/1752-153X-4-S1-S4 (PMC2913331; doi:10.1186/1752-153X-4-S1-S4)
Supplement: Additional file 2 — Compounds list. List of the chemical compounds used in the models development by IRFMN and BCX. [file 1752-153X-4-S1-S4-S2.xls]

## Sheet: develop_tox
No	Chemical Name	CAS_RN	Set	FDA Classification	CAESAR class
1	Acetaldehyde	75-07-0	T	A/B	N
2	Acetaminophen	103-90-2	T	B	N
3	Acetazolamide	59-66-5	T	C	D
4	Acetohexamide	968-81-0	T	C	D
5	Acid(isotretinoin)	4759-48-2	T	X	D
6	Allantoin	97-59-6	T	A/B	N
7	Alprazolam	28981-97-7	P	D	D
8	Amiloride	2609-46-3	T	B (D if used during pregnancy induced hypertension)	D
9	Aminacrine	90-45-9	T	A/B	N
10	Aminoglutethimide	125-84-8	T	D	D
11	Aminopterin	54-62-6	T	X	D
12	Amitriptyline	50-48-6	T	C	D
13	Amobarbital	57-43-2	T	D	D
14	Amoxicillin	26787-78-0	T	B	N
15	Ampicillin	69-53-4	T	B	N
16	Anileridine	144-14-9	P	B (D if used for prolonged periods or in high doses)	D
17	Ascorbic Acid	50-81-7	T	A/B	N
18	Atropine	51-55-8	P	C	D
19	Azacitidine	320-67-2	T	A/B	N
20	Azatadine	3964-81-6	T	B	N
21	Bacampicillin	50972-17-3	T	B	N
22	Beclomethasone	4419-39-0	T	C	D
23	Bendroflumethiazide	73-48-3	T	C (D if used in pregnancy induced hypertension)	D
24	Benzthiazide	91-33-8	P	C (D if used in pregnancy induced hypertension)	D
25	Brompheniramine	86-22-6	T	C	D
26	Busulfan	55-98-1	T	D	D
27	Butabarbital	125-40-6	P	D	D
28	Butalbital	77-26-9	T	C (D if used for prolonged periods or in high doses)	D
29	Butorphanol	42408-82-2	T	C (D if used for prolonged periods or in high doses)	D
30	Butriptyline	15686-37-0	T	D	D
31	Caffeine	58-08-2	P	B	N
32	Camphor	76-22-2	T	C	D
33	Caramiphen	77-22-5	T	A/B	N
34	Carbenicillin	4697-36-3	P	B	N
35	Carbimazole	22232-54-8	T	D	D
36	Cefaclor	53994-73-3	T	B	N
37	Cefadroxil	50370-12-2	T	B	N
38	Cefamandole	34444-01-4	T	B	N
39	Cefatrizine	51627-14-6	P	B	N
40	Cefotaxime	63527-52-6	T	B	N
41	Cefoxitin	35607-66-0	T	B	N
42	Ceftizoxime	68401-81-0	P	B	N
43	Cefuroxime	55268-75-2	T	B	N
44	Cephalexin	15686-71-2	T	B	N
45	Cephalothin	153-61-7	P	B	N
46	Cephapirin	21593-23-7	P	B	N
47	Cephradine	38821-53-3	T	B	N
48	Chlorambucil	305-03-3	P	D	D
49	Chloramphenicol	56-75-7	T	C	D
50	Chlordiazepoxide	58-25-3	T	D	D
51	Chlorothiazide	58-94-6	T	C	D
52	Chlorotrianisene	569-57-3	T	X	D
53	Chlorpheniramine	132-22-9	T	B	N
54	Chlorpropamide	94-20-2	T	C	D
55	Chlortetracycline	57-62-5	T	D	D
56	Chlorthalidone	77-36-1	T	C (D if used in pregnancy induced hypertension)	D
57	Ciclopirox	29342-05-0	P	B	N
58	Cimetidine	51481-61-9	T	B	N
59	Cinoxacin	28657-80-9	P	C	D
60	Clindamycin	18323-44-9	P	B	N
61	Clomiphene	911-45-5	T	X	D
62	Clomipramine	303-49-1	T	C	D
63	Clomocycline	1181-54-0	P	D	D
64	Clonazepam	1622-61-3	P	D	D
65	Clotrimazole	23593-75-1	T	B	N
66	Cloxacillin	61-72-3	T	B	N
67	Codeine	76-57-3	T	C (D if used for prolonged periods or in high doses)	D
68	Cortisone	53-06-5	T	C (D if used in first trimester)	D
69	Cortisone Acetate	50-04-4	T	C (D if used in the first trimester)	D
70	Coumarin	91-64-5	T	D	D
71	Cromolyn	16110-51-3	T	B	N
72	Cyclacillin	3485-14-1	T	B	N
73	Cyclazocine	3572-80-3	T	D	D
74	Cyclopenthiazide	742-20-1	T	C (D if used in pregnancy induced hypertension)	D
75	Cyproheptadine	129-03-3	T	B	N
76	Cytarabine	147-94-4	T	D	D
77	Daunorubicin	20830-81-3	T	D	D
78	Demeclocycline	127-33-3	T	D	D
79	Dexamethasone	50-02-2	P	C (D if used in first trimester)	D
80	Diatrizoate	117-96-4	T	D	D
81	Diazepam	439-14-5	T	D	D
82	Dibenzepin	4498-32-2	T	D	D
83	Dicloxacillin	3116-76-5	T	B	N
84	Dicoumarol	66-76-2	T	D	D
85	Dicyclomine	77-19-0	T	B	N
86	Dienestrol	84-17-3	T	X	D
87	Diethylpropion	90-84-6	T	B	N
88	Diethylstilbestrol	56-53-1	P	X	D
89	Diphenadione	82-66-6	T	D	D
90	Diphenhydramine	58-73-1	T	B	N
91	Dipyridamole	58-32-2	P	C	D
92	Docusate	10041-19-7	T	C	D
93	Dothiepin	113-53-1	T	D	D
94	Doxorubicin	23214-92-8	T	D	D
95	Doxylamine	469-21-6	T	A	N
96	Encainide	37612-13-8	T	B	N
97	Ephedrine	299-42-3	T	C	D
98	Epinephrine	51-43-4	P	C	D
99	Estradiol	50-28-2	T	X	D
100	Estrone	53-16-7	T	X	D
101	Ethacrynic Acid	58-54-8	T	B (D if used in pregnancy induced hypertension)	D
102	Ethambutol	74-55-5	T	B	N
103	Ethanol	64-17-5	T	D (X if used for prolonged periods)	D
104	Ethinyl Estradiol	57-63-6	T	X	D
105	Ethisterone	434-03-7	P	D	D
106	Ethoheptazine	77-15-6	T	C	D
107	Ethyl Biscoumacetate	548-00-5	P	D	D
108	Ethynodiol	1231-93-2	T	D	D
109	Ethynodiol Diacetate	297-76-7	T	D	D
110	Etoposide	33419-42-0	P	D	D
111	Etretinate	54350-48-0	P	X	D
112	Fenoprofen	31879-05-7	T	B (D if used in the third trimester)	D
113	Fenoterol	13392-18-2	P	B	N
114	Fentanyl	437-38-7	T	C (D if used for prolonged periods or in high doses)	D
115	Flunitrazepam	1622-62-4	T	D	D
116	Fluorouracil	51-21-8	T	D (X according to manufactor)	D
117	Fluoxetine	54910-89-3	T	C	D
118	Folic Acid	59-30-3	P	A (C if used above RDA)	N
119	Formaldehyde	50-00-0	T	A/B	N
120	Furazolidone	67-45-8	T	C	D
121	Gentian Violet	548-62-9	T	C	D
122	Glyburide	10238-21-8	P	C	D
123	Guanfacine	29110-47-2	P	B	N
124	Haloperidol	52-86-8	T	C	D
125	Heptachlor	76-44-8	T	A/B	N
126	Heroin	561-27-3	T	B (D if used for prolonged periods or in high doses)	D
127	Hetacillin	3511-16-8	T	B	N
128	Hydrochlorothiazide	58-93-5	P	B (D if used in pregnancy induced hypertension)	D
129	Hydrocodone	125-29-1	T	C (D if used for prolonged periods or in high doses)	D
130	Hydromorphone	466-99-9	P	B (D if used for prolonged periods or in high doses)	D
131	Hydroxyprogesterone	68-96-2	P	D	D
132	Hydroxyurea	127-07-1	T	D	D
133	Hydroxyzine	68-88-2	T	C	D
134	Ibuprofen	15687-27-1	P	B (D if used in the third trimester)	D
135	Imipramine	50-49-7	T	D	D
136	Indomethacin	53-86-1	T	A/B	N
137	Iocetamic Acid	16034-77-8	T	D	D
138	Iodamide	440-58-4	T	D	D
139	Iodinated Glycerol	5634-39-9	T	X	D
140	Iodoquinol	83-73-8	T	C	D
141	Iopanoic Acid	96-83-3	T	D	D
142	Iothalamic Acid	2276-90-6	T	D	D
143	Ipodate	5587-89-3	T	D	D
144	Iprindole	5560-72-5	P	D	D
145	Isopropamide	7492-32-2	T	C	D
146	Isoproterenol	7683-59-2	T	C	D
147	Kanamycin	59-01-8	T	D	D
148	Levallorphan	152-02-3	T	D	D
149	Levorphanol	77-07-6	P	C (D if used for prolonged periods or in high doses)	D
150	Lidocaine	137-58-6	T	B	N
151	Lindane	58-89-9	T	B	N
152	Liothyronine	1823692	P	A	N
153	Loperamide	53179-11-6	P	B	N
154	Lorazepam	846-49-1	T	D	D
155	Lynestrenol	52-76-6	T	D	D
156	Malathion	121-75-5	T	A/B	N
157	Maprotiline	10262-69-8	T	B	N
158	Mechlorethamine	51-75-2	T	D	D
159	Meclofenamic Acid	644-62-2	T	B (D if used in the third trimester)	D
160	Medroxyprogesterone	520-85-4	T	X	D
161	Melphalan	148-82-3	T	D	D
162	Mephobarbital	115-38-8	T	D	D
163	Meprobamate	57-53-4	T	D	D
164	Mercaptopurine	50-44-2	T	D	D
165	Mestranol	72-33-3	T	X	D
166	Metaraminol	54-49-9	T	C	D
167	Methadone	76-99-3	T	B	N
168	Methaqualone	72-44-6	T	D	D
169	Metharbital	50-11-3	T	D	D
170	Methicillin	61-32-5	T	B	N
171	Methimazole	60-56-0	T	D	D
172	Methotrexate	59-05-2	P	X	D
173	Methyclothiazide	135-07-9	T	B (D if used in pregnancy induced hypertension)	D
174	Metoclopramide	364-62-5	T	B	N
175	Metolazone	17560-51-9	T	B (D if used in pregnancy induced hypertension)	D
176	Metoprolol	37350-58-6	T	C (D if used in second or third trimesters)	D
177	Metronidazole	443-48-1	T	B	N
178	Morphine	57-27-2	T	C (D if used for prolonged periods or in high doses)	D
179	Meperidine	57-42-1	T	B (D if used for prolonged periods or in high doses)	D
180	Nafcillin	147-52-4	T	B	N
181	Nalbuphine	20594-83-6	T	B (D if used for prolonged periods or in high doses)	D
182	Nalidixic Acid	389-08-2	T	C	D
183	Nalorphine	62-67-9	T	D	D
184	Naloxone	465-65-6	T	B	N
185	Naproxen	22204-53-1	T	B (D if used in third trimester)	D
186	Niacin	59-67-6	T	A (C if used above RDA)	N
187	Niacinamide	98-92-0	T	A (C if used above RDA)	N
188	Nicoumalone	152-72-7	T	D	D
189	Nitrofurantoin	67-20-9	P	B	N
190	Nitrofurazone	59-87-0	T	A/B	N
191	Norethindrone	68-22-4	T	X	D
192	Norethynodrel	68-23-5	T	X	D
193	Norgestrel	6533-00-2	T	X	D
194	Nortriptyline	72-69-5	P	D	D
195	Opipramol	315-72-0	P	D	D
196	Ouabain	630-60-4	T	B	N
197	Oxacillin	66-79-5	T	B	N
198	Oxazepam	604-75-1	P	D	D
199	Oxycodone	76-42-6	P	B (D if used for prolonged periods or in high doses)	D
200	Oxymetazoline	1491-59-4	T	C	D
201	Oxymorphone	76-41-5	T	B (D if used for prolonged periods or in high doses)	D
202	Oxyphenbutazone	129-20-4	T	C	D
203	Pantothenic Acid	79-83-4	T	A (C if used above RDA)	N
204	Paramethadione	115-67-3	T	D	D
205	Prednisone	53-03-2	T	C (D if used in the first trimester)	D
206	Penicillamine	52-67-5	T	D	D
207	Penicillin G	61-33-6	T	B	N
208	Penicillin V	87-08-1	T	B	N
209	Pentazocine	359-83-1	T	C (D if used for prolonged periods or in high doses)	D
210	Pentobarbital	76-74-4	T	D	D
211	Perphenazine	58-39-9	T	C	D
212	Phenacetin	62-44-2	T	B	N
213	Phenazocine	127-35-5	T	C (D if used for prolonged periods or in high doses)	D
214	Phenazopyridine	94-78-0	T	B	N
215	Phencyclidine	77-10-1	P	X	D
216	Phenindione	83-12-5	P	D	D
217	Pheniramine	86-21-5	P	C	D
218	Phenobarbital	50-06-6	P	D	D
219	Phenolphthalein	77-09-8	T	C	D
220	Phenprocoumon	435-97-2	T	D	D
221	Phensuximide	86-34-0	P	D	D
222	Phenylbutazone	50-33-9	P	C (D if used in third trimester)	D
223	Phenylephrine	59-42-7	T	C	D
224	Phenylpropanolamine	14838-15-4	T	C	D
225	Phenyltoloxamine	92-12-6	P	C	D
226	Phenytoin	57-41-0	T	D	D
227	Pindolol	13523-86-9	T	B (D if used in the second or third trimesters)	D
228	Piperazine	110-85-0	T	B	N
229	Potassium Citrate	866-84-2	T	A	N
230	Potassium Gluconate	299-27-4	T	A (C if used above RDA)	N
231	Prednisolone	50-24-8	T	C (D if used in the first trimester)	D
232	Primidone	125-33-7	T	D	D
233	Probenecid	57-66-9	T	C	D
234	Procaine	59-46-1	T	A/B	N
235	Procarbazine	671-16-9	T	D	D
236	Prochlorperazine	58-38-8	T	C	D
237	Promethazine	60-87-7	T	C	D
238	Propoxyphene	469-62-5	T	C (D if used for prolonged periods or in high doses)	D
239	Propylthiouracil	51-52-5	T	D	D
240	Pyrilamine	91-84-9	T	C	D
241	Pyridoxine	65-23-6	T	A	N
242	Quinethazone	73-49-4	T	D	D
243	Quinine	130-95-0	T	D (X according to manufactor)	D
244	Ranitidine	66357-35-5	T	B	N
245	Reserpine	50-55-5	T	C	D
246	Resorcinol	108-46-3	T	A/B	N
247	Ribavirin	36791-04-5	T	X	D
248	Riboflavin	83-88-5	T	A (C if used above RDA)	N
249	Ricinoleic Acid	141-22-0	T	B	N
250	Ritodrine	26652-09-5	T	B	N
251	Saccharin	81-07-2	P	C	D
252	Salicylamide	65-45-2	P	A/B	N
253	Scopolamine	51-34-3	P	A	N
254	Secobarbital	76-73-3	T	D	D
255	Spectinomycin	1695-77-8	T	B	N
256	Spironolactone	52-01-7	T	C (D if used in pregnancy induced hypertension)	D
257	Sulfabenzamide	127-71-9	T	C (D if near term)	D
258	Sulfacetamide	144-80-9	T	C (D if near term)	D
259	Sulfadoxine	2447-57-6	P	C (D if administered near term)	D
260	Sulfamethoxazole	723-46-6	T	C (D if near term)	D
261	Sulfasalazine	599-79-1	T	B (D if used near term)	D
262	Sulfathiazole	72-14-0	T	C (D if near term)	D
263	Sulfisoxazole	127-69-5	P	C (D if near term)	D
264	Sulindac	38194-50-2	T	B (D if used in the third trimester)	D
265	Temazepam	846-50-4	T	X	D
266	Terbutaline	23031-25-6	T	B	N
267	Terpin Hydrate	201256	T	D	D
268	Theophylline (Oxtriphylline)	58-55-9	T	C	D
269	Thiamine	59-43-8	T	A (C if used above RDA)	N
270	Thioguanine	154-42-7	T	D	D
271	Thiopental	76-75-5	T	C	D
272	Thioridazine	50-52-2	P	C	D
273	Thiotepa	52-24-4	T	D	D
274	Ticarcillin	34787-01-4	T	B	N
275	Trimethoprim	738-70-5	T	C	D
276	Tobramycin	32986-56-4	T	C (D according to manufacturer)	D
277	Tolazamide	1156-19-0	T	C	D
278	Tolbutamide	64-77-7	T	C	D
279	Tolmetin	26171-23-3	T	C (D if used in the first trimester)	D
280	Toluene	108-88-3	T	A/B	N
281	Triamterene	396-01-0	T	C (D if used in pregnancy induced hypertension)	D
282	Trichlormethiazide	133-67-5	T	C (D if used in pregnancy induced hypertension)	D
283	Trifluoperazine	117-89-5	P	C	D
284	Trimethadione	127-48-0	T	D	D
285	Trimethobenzamide	138-56-7	T	C	D
286	Tripelennamine	91-81-6	T	B	N
287	Triprolidine	486-12-4	T	C	D
288	Tyropanoate	27293-82-9	T	D	D
289	Valproic Acid	99-66-1	T	D	D
290	Vitamin a	11103-57-4	P	A (X if used above US RDA)	N
291	Warfarin	81-81-2	T	D (X according to manufactor)	D
292	Xylometazoline	526-36-3	T	A	N
